# Supplementary material for: Bio-Interface on Freestanding Nanosheet of Microelectromechanical System Optical Interferometric Immunosensor for Label-Free Attomolar Prostate Cancer Marker Detection
Source: Sensors (Basel). 2022 Feb 10;22(4):1356. doi: 10.3390/s22041356 (PMC8963056; doi:10.3390/s22041356)
Supplement: Supplementary file 1 [file sensors-22-01356-s001.zip]

Archive with 1 entries (1 files):
- sensors-1568540-supplementary.pdf
